# Supplementary material for: Patterns of late Holocene and historical extinctions on Madagascar
Source: Camb Prism Extinct. 2025 May 5;3:e9. doi: 10.1017/ext.2024.19 (PMC12179543; doi:10.1017/ext.2024.19)
Supplement: Godfrey et al. supplementary material [file S2755095824000196sup001.zip]

Archive with 5 entries (5 files):
- Supplementary Table 3.pdf
- Supplementary Figure 1.pdf
- Supplementary Figure 2.pdf
- Supplementary Table 1.pdf
- Supplementary Table 2.pdf
